# Supplementary material for: The effect of social relationships on cognitive decline in older adults: an updated systematic review and meta-analysis of longitudinal cohort studies
Source: BMC Public Health. 2022 Feb 11;22:278. doi: 10.1186/s12889-022-12567-5 (PMC8831686; doi:10.1186/s12889-022-12567-5)
Supplement: Supplementary file 2 — Additional file 2 supp-mat-replication.csv includes data for meta-analysis replication. [file 12889_2022_12567_MOESM2_ESM.csv]

reference	year_pub	country	database	n	study_dur_yrs	age_mean	age_sd	women	outcome	type_outcome	test	type_social_rel	social_relationship	OR	OR_INF	OR_SUP	gender	geo	included_kuiper	year_pub_cat	st_size_cat	fup_dur_cat	age_mean_cat	soc_rel_measure
Rawtaer et al (2017)	2017	Singapore	SLAS	1601	8	64.9	6.8	64.5	decline	dichotomous	MMSE	functional	loneliness	1.06	0.76	1.46	M&W	Asia	0	3	2	3	1	loneliness
Ellwardt et al. (2015)	2015	The Netherlands	LASA	2959	6.2	73.9	8.5	51.5	function	continuous	MMSE	structural	social network size	1.27	1.08	1.48	M&W	Europe	0	3	3	3	2	network_size
Ellwardt et al. (2015)	2015	The Netherlands	LASA	2959	6.2	73.9	8.5	51.5	function	continuous	MMSE	structural	social network complexity	1.3	1.1	1.53	M&W	Europe	0	3	3	3	2	NA
Haslam et al. (2014)	2014	United Kingdom	ELSA	3413	4	62.6	8.9	57.3	function	continuous	MMSE+other	structural	social activity	1.86	1.49	2.33	M&W	Europe	0	3	4	2	1	social_contact
Wang et al. (2013)	2013	China	own survey	1463	2.4	71	5	49.2	decline	continuous	CSID	structural	social activity	1.26	1.05	1.51	M&W	Asia	0	3	2	1	2	social_contact
Donovan et al. (2017)	2017	USA	HRS	8382	12	73.2	6.5	60	function	continuous	IQCODE	functional	loneliness	1.63	1.29	2.06	M&W	America	0	3	4	4	2	loneliness
Zhong et al. (2017)	2017	China	CLHLS	2456	9	83.8	7.7	52.6	function	continuous	MMSE	functional	loneliness	0.91	NA	NA	M&W	Asia	0	3	3	3	3	loneliness
Kats et al. (2016)	2016	USA	ARIC	13119	20	57	5.7	56.2	function	continuous	DSST	functional	social support	0.98	0.77	1.24	M&W	America	0	3	4	4	1	social support
Kats et al. (2016)	2016	USA	ARIC	13119	20	57	5.7	56.2	function	continuous	DSST	structural	social network size	1.02	0.82	1.27	M&W	America	0	3	4	4	1	network_size
Marioni et al. (2015)	2015	France	PAQUID	2854	20	77	6.8	59	decline	dichotomous	MMSE+other	combination	social engagement	1.27	1.01	1.59	M&W	Europe	0	3	3	4	3	social support
Marioni et al. (2015)	2015	France	PAQUID	2854	20	77	6.8	59	decline	dichotomous	MMSE+other	structural	social network size	0.96	0.83	1.11	M&W	Europe	0	3	3	4	3	network_size
Marioni et al. (2015)	2015	France	PAQUID	2854	20	77	6.8	59	decline	dichotomous	MMSE+other	functional	network satisfaction	0.95	0.77	1.17	M&W	Europe	0	3	3	4	3	other
Bourassa et al. (2017)	2017	EU	SHARE	19832	6	64.4	10.1	52.7	function	continuous	verbal fluency	structural	social activity	2.01	1.49	2.72	M&W	Europe	0	3	4	3	1	social_contact
Murayama et al. (2013)	2013	Japan	HCS	681	2	71.8	5.1	42.1	decline	continuous	MMSE	combination	bonding social capital	0.96	0.5	1.9	M&W	Asia	0	3	1	1	2	social support
Murayama et al. (2013)	2013	Japan	HCS	681	2	71.8	5.1	42.1	decline	continuous	MMSE	combination	bridging social capital	0.9	0.43	1.89	M&W	Asia	0	3	1	1	2	social support
Wilson et al. (2015)	2015	USA	RMAP	529	10	81.4	7.1	78.9	function	continuous	bunch of (19)	structural	frequency of negative social interactions	1.53	1.13	2.07	M&W	America	0	3	1	4	3	network_size
Chen & Chang (2016)	2016	Taiwan	TLSA	2300	14	70.9	5	44.8	decline	dichotomous	SPMSQ	structural	social interaction	1.02	0.81	1.28	M&W	Asia	0	3	3	4	2	social_contact
Chen & Chang (2016)	2016	Taiwan	TLSA	2300	14	70.9	5	44.8	decline	dichotomous	SPMSQ	structural	social interaction	1.15	0.85	1.55	M&W	Asia	0	3	3	4	2	social_contact
Chen & Chang (2016)	2016	Taiwan	TLSA	2300	14	70.9	5	44.8	decline	dichotomous	SPMSQ	functional	emotional support	1.15	0.94	1.41	M&W	Asia	0	3	3	4	2	social support
Chen & Chang (2016)	2016	Taiwan	TLSA	2300	14	70.9	5	44.8	decline	dichotomous	SPMSQ	functional	emotional support	1.3	1.01	1.67	M&W	Asia	0	3	3	4	2	social support
Eisele et al. (2012)	2012	Germany	AGECODE	1869	1.5	82.4	3.3	65.9	function	continuous	SIDAM	functional	social support	NA	NA	NA	M&W	Europe	0	2	3	1	3	social support
Armstrong et al. (2015)	2015	USA	HAAS	2759	6	77.9	4.7	0	function	dichotomous	CASI	combination	social vulnerability	1.64	1.34	2.08	M	America	0	3	3	3	3	social support
Pillemer et al. (2019)	2019	USA	CCMA	30	5	76.5	6.6	57.2	function	continuous	RBANS	functional	social support	0.49	0.27	0.86	M&W	America	0	4	1	2	3	social support
Hwang et al. (2018)	2018	South Korea	KLOSA	6706	8	58	0.1	50.1	function	continuous	MMSE	structural	social activity	0.99	0.71	1.38	M&W	Asia	0	3	4	3	1	social_contact
Hwang et al. (2018)	2018	South Korea	KLOSA	6706	8	58	0.1	50.1	function	continuous	MMSE	structural	social activity	1.37	0.97	1.92	M&W	Asia	0	3	4	3	1	social_contact
Hwang et al. (2018)	2018	South Korea	KLOSA	6706	8	58	0.1	50.1	function	continuous	MMSE	structural	social activity	0.86	0.62	1.18	M&W	Asia	0	3	4	3	1	social_contact
Hwang et al. (2018)	2018	South Korea	KLOSA	6706	8	58	0.1	50.1	function	continuous	MMSE	structural	social activity	1.08	0.8	1.47	M&W	Asia	0	3	4	3	1	social_contact
Tomioka et al. (2018)	2018	Japan	own survey	6093	3	72.8	NA	54.6	decline	dichotomous	CPS	functional	social support - neighbourhood	1.23	1.01	1.51	M	Asia	0	3	4	1	2	social support
Tomioka et al. (2018)	2018	Japan	own survey	6093	3	72.8	NA	54.6	decline	dichotomous	CPS	functional	social support - neighbourhood	1.08	0.86	1.35	W	Asia	0	3	4	1	2	social support
Tomioka et al. (2018)	2018	Japan	own survey	6093	3	72.8	NA	54.6	decline	dichotomous	CPS	functional	social support - hobby groups	1.04	0.8	1.35	M	Asia	0	3	4	1	2	social support
Tomioka et al. (2018)	2018	Japan	own survey	6093	3	72.8	NA	54.6	decline	dichotomous	CPS	functional	social support - hobby groups	1.43	1.1	1.85	W	Asia	0	3	4	1	2	social support
Tomioka et al. (2018)	2018	Japan	own survey	6093	3	72.8	NA	54.6	decline	dichotomous	CPS	functional	social support - local event groups	1.27	1.01	1.59	M	Asia	0	3	4	1	2	social support
Tomioka et al. (2018)	2018	Japan	own survey	6093	3	72.8	NA	54.6	decline	dichotomous	CPS	functional	social support - local event groups	1.14	0.89	1.45	W	Asia	0	3	4	1	2	social support
Tomioka et al. (2018)	2018	Japan	own survey	6093	3	72.8	NA	54.6	decline	dichotomous	CPS	functional	social support - citizens clubs	0.86	0.67	1.1	M	Asia	0	3	4	1	2	social support
Tomioka et al. (2018)	2018	Japan	own survey	6093	3	72.8	NA	54.6	decline	dichotomous	CPS	functional	social support - citizens clubs	1.03	0.82	1.29	W	Asia	0	3	4	1	2	social support
Tomioka et al. (2018)	2018	Japan	own survey	6093	3	72.8	NA	54.6	decline	dichotomous	CPS	functional	social support - volunteer groups	1.05	0.79	1.41	M	Asia	0	3	4	1	2	social support
Tomioka et al. (2018)	2018	Japan	own survey	6093	3	72.8	NA	54.6	decline	dichotomous	CPS	functional	social support - volunteer groups	1.52	1.04	2.21	W	Asia	0	3	4	1	2	social support
Ali et al. (2018)	2018	USA	CHAP	6561	19	74	7	62	function	continuous	MMSE	structural	social network size	1.01	1	1.02	M&W	America	0	3	4	4	2	network_size
Ali et al. (2018)	2018	USA	CHAP	6561	19	74	7	62	function	continuous	MMSE	structural	social network diversity	1.55	1.4	1.73	M&W	America	0	3	4	4	2	network_size
Lee & Ang (2020)	2020	South Korea	KLOSA	8402	6	66.5	5.74	44.5	decline	dichotomous	MMSE	structural	informal social activity	1.72	1.18	2.52	M&W	Asia	0	4	4	3	2	social_contact
Lee & Ang (2020)	2020	South Korea	KLOSA	8402	6	66.5	5.74	44.5	decline	dichotomous	MMSE	structural	formal social activity	0.68	0.47	0.99	M&W	Asia	0	4	4	3	2	social_contact
Tang et al. (2020)	2020	USA	PINE	2713	2.5	72.8	8.3	57.9	function	continuous	MMSE	structural	social activity	1.21	1.09	1.34	M&W	America	0	4	3	1	2	social_contact
Qiu et al. (2019)	2019	China	CLHLS	3819	16	89.2	6.8	48.2	decline	dichotomous	MMSE	structural	social activity	1.56	1.23	1.99	M&W	Asia	0	4	4	4	3	social_contact
Evans et al. (2019)	2019	United Kingdom	CFAS-Wales	1498	2	73.2	6.1	50.1	function	continuous	CAMCOG	functional	loneliness	1.01	0.94	1.09	M&W	Europe	0	4	2	1	2	loneliness
Min (2018)	2018	South Korea	KLOSA	2445	6	67.5	5.6	46	decline	dichotomous	MMSE	structural	social activity	1.32	1.07	1.61	M&W	Asia	0	3	3	3	2	social_contact
Hajek et al. (2020)	2020	Germany	DEAS	3210	3	65	10.7	50.3	function	continuous	DSST	functional	perceived social isolation	0.83	0.73	0.93	M&W	Europe	0	4	3	1	1	loneliness
Noguchi et al. (2019)	2019	Japan	own survey	121	1	73.8	4.95	47.1	function	continuous	MOCA-J	functional	social support	1.08	0.38	3.08	M&W	Asia	0	4	1	1	2	social support
Noguchi et al. (2019)	2019	Japan	own survey	121	1	73.8	4.95	47.1	function	continuous	MOCA-J	functional	social support	1.35	0.82	2.21	M&W	Asia	0	4	1	1	2	social support
Noguchi et al. (2019)	2019	Japan	own survey	121	1	73.8	4.95	47.1	function	continuous	MOCA-J	functional	social support	2.07	1.22	3.52	M&W	Asia	0	4	1	1	2	social support
Griffin et al. (2020)	2020	USA	HRS	7212	6	72.5	NA	59	function	continuous	TICS	functional	loneliness	1.13	1.04	1.22	M&W	America	0	4	4	3	2	loneliness
Wang et al. (2020)	2020	United Kingdom	CC75C	657	20	86	4	71	function	continuous	MMSE	functional	loneliness	NA	NA	NA	M&W	Europe	0	4	1	4	3	loneliness
Elovainio et al. (2018)	2018	United Kingdom	Whitehall II	6072	26	61	0.1	29	decline	continuous	Alice Heim scale	structural	frequency of social contact	0.96	0.93	0.99	M&W	Europe	0	3	4	4	1	network_size
Zhou et al. (2019)	2019	China	CLHLS	6898	4	NA	NA	50.8	decline	dichotomous	MMSE	functional	loneliness	1.3	1.01	1.69	M&W	Asia	0	4	4	2	3	loneliness
McHugh Power et al. (2020)	2020	Ireland	LSA	7433	4	63.9	9.8	53.3	function	continuous	MMSE	functional	loneliness	1.45	1.21	1.74	M&W	Europe	0	4	4	2	1	loneliness
Zhou et al. (2020)	2020	China	CLHLS	6998	4	80.9	10.1	51.2	decline	dichotomous	MMSE	combination	social engagement	1.12	1.03	1.22	M&W	Asia	0	4	4	2	3	social support
Zhang Q. et al. (2019)	2019	China	CLHLS	2603	16	NA	NA	52.9	decline	dichotomous	MMSE	structural	social activity	1.23	1.11	1.38	M&W	Asia	0	4	3	4	3	social_contact
Evans et al. (2018)	2018	Wales	own survey	2224	2	72.7	6.2	50.6	function	continuous	CAMCOG	combination	lubben social network scale	1.09	1.02	1.18	M&W	Europe	0	3	3	1	2	social network
Sommerland et al. (2019)	2019	United Kingdom	Whitehall II	7092	14.3	44.9	6.1	33.1	function	continuous	bunch of (5)	structural	frequency of social contact	1.14	1.02	1.27	M&W	Europe	0	4	4	4	1	network_size
Aartsen et al. (2002)	2002	The Netherlands	NA	1693	6	68.7	8.3	55	decline	continuous	MMSE	structural	social activity	NA	NA	NA	M&W	Europe	1	1	3	3	2	social_contact
Albert et al. (1995)	1995	USA	NA	1192	2	74.3	2.7	55	decline	continuous	bunch of (3)	functional	emotional support	NA	NA	NA	M&W	America	1	1	2	1	3	social support
Albert et al. (1995)	1995	USA	NA	1192	2	74.3	2.7	55	decline	continuous	bunch of (3)	structural	social network size	NA	NA	NA	M&W	America	1	1	2	1	3	network_size
Andrew et al. (2010)	2010	Canada	NA	2391	5	79.1	6.4	61	decline	dichotomous	MMSE	combination	social vulnerability	1.03	1	1.06	M&W	America	1	2	3	2	3	social support
Barnes et al. (2004)	2004	USA	NA	3899	5.3	73.9	6.5	62	decline	continuous	bunch of (3)	structural	social activity	1.06	1.04	1.07	M&W	America	1	1	4	3	2	social_contact
Barnes et al. (2007)	2007	USA	NA	6502	15	71.7	5.3	100	decline	dichotomous	MMSE	combination	lubben social network scale	1.2	1.01	1.43	W	America	1	2	4	4	2	social network
Bassuk et al. (1999)	1999	USA	NA	710	12	NA	NA	63	decline	dichotomous	SPMSQ	structural	social disengagement	1.33	1.03	1.72	M&W	America	1	1	2	4	3	social_contact
Bassuk et al. (1999)	1999	USA	NA	710	12	NA	NA	63	decline	dichotomous	SPMSQ	functional	emotional support	NA	NA	NA	M&W	America	1	1	2	4	3	social support
Beland et al. (2005)	2005	Spain	NA	519	6	75.6	6.9	58	decline	continuous	LCT	structural	social activity	NA	NA	NA	M&W	Europe	1	1	1	3	3	social_contact
Bosma et al. (2002)	2002	The Netherlands	NA	818	3	62.8	NA	NA	decline	dichotomous	MMSE	structural	social activity	1.09	0.88	1.34	M&W	Europe	1	1	2	1	1	social_contact
Boyle et al. (2010)	2010	USA	NA	698	4	80.4	7.4	75	decline	dichotomous	clinical diagnosis	structural	social activity	NA	NA	NA	M&W	America	1	2	2	2	3	social_contact
Cherry et al. (2010)	2010	USA	NA	66	1	74.9	NA	49	decline	continuous	WAIS	structural	social activity	NA	NA	NA	M&W	America	1	2	1	1	3	social_contact
Chi et al. (2000)	2000	China	NA	260	3	76.1	4.9	49	decline	continuous	SPMSQ	structural	n. of relatives respondents felt close to	1.17	0.77	1.77	M&W	Asia	1	1	1	1	3	network_size
Chi et al. (2000)	2000	China	NA	260	3	76.1	4.9	49	decline	continuous	SPMSQ	functional	satisfaction with household members	1.06	0.69	1.63	M&W	Asia	1	1	1	1	3	other
Ertel et la. (2008)	2008	USA	NA	16638	6	64.5	0.1	58	decline	continuous	Word-list	structural	social engagement	NA	NA	NA	M&W	America	1	2	4	3	1	social_contact
Ghisletta et al. (2006)	2006	Switzerland	NA	529	5	83.4	2.6	52	decline	continuous	Cross-out test	structural	social activity	1.24	0.52	2.95	M&W	Europe	1	1	1	2	3	social_contact
Glei et al. (2005)	2005	Taiwan	NA	2387	7	71.8	5.2	44	decline	continuous	SPMSQ	structural	social network size	NA	NA	NA	M&W	Asia	1	1	3	3	2	network_size
Graves et al. (1999)	1999	USA	NA	717	2	71.5	NA	56	decline	dichotomous	CASI	functional	social support	1.11	0.96	1.32	M&W	America	1	1	2	1	2	social support
Green et al. (2008)	2008	USA	NA	874	10.9	47.3	12	63	decline	continuous	MMSE	combination	social network	0.98	0.89	1.09	M&W	America	1	2	2	4	1	social network
Green et al. (2008)	2008	USA	NA	874	10.9	47.3	12	63	decline	continuous	MMSE	functional	emotional support	1.02	0.86	1.19	M&W	America	1	2	2	4	1	social support
Green et al. (2008)	2008	USA	NA	874	10.9	47.3	12	63	decline	continuous	MMSE	structural	social network size	NA	NA	NA	M&W	America	1	2	2	4	1	network_size
Haug et al. (1989)	1989	USA	NA	502	9	81.7	NA	69	decline	dichotomous	SPMSQ	combination	index of social resources	1.49	1	2.24	M&W	America	1	1	1	3	3	social support
Hill et al. (2006)	2006	USA	NA	2472	8	72.3	6.1	58	decline	dichotomous	MMSE	structural	social disengagement	NA	NA	NA	M&W	America	1	1	3	3	2	social_contact
Ho et al. (2001)	2001	China	NA	519	3	77	NA	NA	decline	dichotomous	CAPE	combination	social support	5.41	2.68	10.95	M	China	1	1	1	1	3	social support
Ho et al. (2001)	2001	China	NA	469	3	78.1	NA	NA	decline	dichotomous	CAPE	combination	social support	1.69	1.02	2.8	W	China	1	1	1	1	3	social support
Holtzman et al. (2004)	2004	USA	NA	341	12.4	61.3	6.9	69	decline	continuous	MMSE	structural	social network size	1.67	1.15	2.43	M&W	America	1	1	1	4	1	network_size
Hughes et al. (2008)	2008	USA	NA	217	4.9	72.4	6.2	52	decline	continuous	MMSE	functional	emotional support	0.83	0.52	1.34	M&W	America	1	2	1	2	2	social support
Hughes et al. (2008)	2008	USA	NA	217	4.9	72.4	6.2	52	decline	continuous	MMSE	structural	social network of family	1.39	0.87	2.23	M&W	America	1	2	1	2	2	network_size
Iwasa et al. (2012)	2012	Japan	NA	567	5	75.8	3.5	50	decline	dichotomous	MMSE	structural	social activity	1.45	0.89	2.34	M&W	Asia	1	2	1	2	3	social_contact
James et al. (2011a)	2011	USA	NA	954	4.5	78.4	NA	74	decline	dichotomous	clinical diagnosis	structural	social network size	NA	NA	NA	M&W	America	1	2	2	2	3	network_size
James et al. (2011b)	2011	USA	NA	1138	5.2	79.6	7.5	74	decline	continuous	bunch of (13)	structural	social activity	1.08	1.05	1.11	M&W	America	1	2	2	3	3	social_contact
Lee et al. (2009)	2009	South Korea	NA	977	2	73	5.7	61	decline	continuous	MMSE	structural	social activity	1.24	1.09	1.41	M&W	Asia	1	2	2	1	2	social_contact
Lobo et al. (2008)	2008	Spain	NA	1654	2	73.5	9.8	58	decline	dichotomous	MMSE+other	functional	loneliness	2.05	1.31	3.19	M&W	Europe	1	2	3	1	2	loneliness
Monastero et al. (2007)	2007	Sweden	NA	718	3.4	80.4	NA	74	decline	dichotomous	MMSE	structural	social activity	1.6	1	2.6	M&W	Europe	1	2	2	2	3	social_contact
Monastero et al. (2007)	2007	Sweden	NA	718	3.4	80.4	NA	74	decline	dichotomous	MMSE	combination	graded summary score	0.8	0.4	1.5	M&W	Europe	1	2	2	2	3	social network
Niti et al. (2008)	2008	Singapore	NA	1635	1.5	66	7.3	65	decline	dichotomous	MMSE	structural	social activity	1.18	0.82	1.69	M&W	Asia	1	2	2	1	2	social_contact
Plehn et al. (2004)	2004	USA	NA	96	3.6	75.6	7.9	0	decline	dichotomous	MMSE+other	combination	social engagement	NA	NA	NA	M	America	1	1	1	2	3	social support
Seeman et al. (2001)	2001	USA	NA	706	7.4	74.2	NA	55	decline	continuous	bunch of (4)	structural	social activity	NA	NA	NA	M&W	America	1	1	2	3	3	social_contact
Seeman et al. (2001)	2001	USA	NA	706	7.4	74.2	NA	55	decline	continuous	bunch of (4)	functional	emotional support	1.33	0.98	1.82	M&W	America	1	1	2	3	3	social support
Shatenstein et al. (2012)	2012	Canada	NA	1208	3	74.2	NA	53	decline	continuous	MMSE	structural	social activity	1.02	1.01	1.03	M&W	America	1	2	2	1	3	social_contact
Small et al. (2012)	2012	Canada	NA	952	9.3	68.6	6.7	63	decline	continuous	ETSKFRT	structural	social activity	1.13	1.02	1.24	M&W	America	1	2	2	4	2	social_contact
Stoykova et al. (2011)	2011	France	NA	2052	9.2	74.6	6.7	54	decline	continuous	MMSE	combination	social network index	1.04	0.97	1.11	M&W	Europe	1	2	3	4	3	social network
Thomas (2011)	2011	USA	NA	539	3	69.4	NA	NA	decline	continuous	SPMSQ	structural	social engagement	1.24	0.63	2.42	M	America	1	2	1	1	2	social_contact
Thomas (2011)	2011	USA	NA	1103	3	70.1	NA	NA	decline	continuous	SPMSQ	structural	social engagement	1.63	1.12	2.37	W	America	1	2	2	1	2	social_contact
Tilvis et al. (2000)	2000	Finland	NA	148	10	NA	NA	NA	decline	dichotomous	MMSE	functional	loneliness	NA	NA	NA	M&W	Europe	1	1	1	4	3	loneliness
Tilvis et al. (2004)	2004	Finland	NA	149	10	78.2	NA	NA	decline	dichotomous	MMSE	functional	loneliness	3	1.4	6.8	M&W	Europe	1	1	1	4	3	loneliness
Van Ness et al. (2013)	2013	USA	NA	1245	6	74.6	6.9	58	decline	dichotomous	SPMSQ	structural	social disengagement	NA	NA	NA	M&W	America	1	3	2	3	3	social_contact
Wang et al. (2006)	2006	China	NA	5437	4.7	63.4	NA	48	decline	dichotomous	MMSE	structural	social activity	1.04	0.91	1.2	M&W	Asia	1	1	4	2	1	social_contact
Watfa et al. (2011)	2011	France	NA	687	4.1	65.6	5.1	45	decline	continuous	MMSE	functional	difficulty in socal relations	NA	NA	NA	M&W	Europe	1	2	1	2	2	loneliness
Wilson et al. (2007)	2007	USA	NA	791	3.3	80.7	7.1	76	decline	continuous	bunch of (7)	functional	loneliness	1.02	0.98	1.07	M&W	America	1	2	2	2	3	loneliness
Yen et al. (2010)	2010	Taiwan	NA	2696	NA	69.8	4.9	59	decline	dichotomous	SPMSQ	structural	social activity	1.02	0.74	1.41	M&W	Asia	1	2	3	3	2	social_contact
Zhang (2006)	2006	China	NA	3867	2	83.8	NA	59	decline	dichotomous	MMSE	structural	frequent childen visits	1.05	1.01	1.11	M&W	Asia	1	1	4	1	3	network_size
Zunzunegui et al. (2003)	2003	Spain	NA	293	4	NA	NA	NA	decline	dichotomous	SPMSQ	structural	social integration	1.47	0.96	2.22	M	Europe	1	1	1	2	3	social_contact
Zunzunegui et al. (2003)	2003	Spain	NA	264	4	NA	NA	NA	decline	dichotomous	SPMSQ	structural	social integration	1.37	0.89	2.13	W	Europe	1	1	1	2	3	social_contact
Kats et al. (2016)	2016	USA	ARIC	13119	20	57	5.7	56.2	function	continuous	DSST	functional	social support	1.02	0.93	1.12	M&W	America	0	3	4	4	1	social support
Kats et al. (2016)	2016	USA	ARIC	13119	20	57	5.7	56.2	function	continuous	DSST	structural	social network size	0.95	0.85	1.06	M&W	America	0	3	4	4	1	network_size
